# Supplementary material for: Genome Sequencing and Comparative Analysis of Stenotrophomonas acidaminiphila Reveal Evolutionary Insights Into Sulfamethoxazole Resistance
Source: Front Microbiol. 2018 May 17;9:1013. doi: 10.3389/fmicb.2018.01013 (PMC5966563; doi:10.3389/fmicb.2018.01013)
Supplement: Supplementary file 2 [file Table_2.xlsx]

## Sheet: 工作表1
Supplement Table 2. Stenotrophomonas strains used for 16S rRNA phylogenetic analysis.
Strain	Accession Number	Locus
S. acidaminiphila SUNEO	CP019797	B1L07_02300
S. acidaminiphila ZAC14D2_NAIMI4_2	NZ_CP012900.1	AOT14_RS02800
S. acidaminiphila JCM 13310	NZ_LDJO00000000.1	ABB33_RS14385
S. daejeonensis JCM 16244	NZ_LDJP00000000.1	ABB34_RS10575
S. humi DSM 18929	NZ_LDJI00000000.1	ABB26_RS17360
S. pictorum JCM 9942	NZ_BAZI00000000.1	JCM9942_RS10260
S. terrae DSM 18941	NZ_LDJJ00000000.1	ABB27_RS04570
S. nitritireducens DSM 12575	NZ_LDJG00000000.1	ABB22_RS17130
S. ginsengisoli DSM 24757	NZ_LDJM00000000.1	ABB30_RS13545
S. koreensis DSM 17805	NZ_LDJH00000000.1	ABB25_RS11205
S. maltophilia K279a	NC_010943.1	SMLT_RS01965
S. pavanii DSM 25135	NZ_LDJN00000000.1	ABB31_RS12905
S. chelatiphaga DSM 21508	NZ_LDJK00000000.1	ABB28_RS12585
S. panacihumi JCM 16536	NZ_LLXU00000000.1	ARC20_RS17785
S. rhizophila DSM 14405	NZ_CP007597.1	DX03_RS20295
