# Supplementary material for: Genome Sequencing and Comparative Analysis of Stenotrophomonas acidaminiphila Reveal Evolutionary Insights Into Sulfamethoxazole Resistance
Source: Front Microbiol. 2018 May 17;9:1013. doi: 10.3389/fmicb.2018.01013 (PMC5966563; doi:10.3389/fmicb.2018.01013)
Supplement: Supplementary file 4 [file Table_4.XLSX]

## Sheet: ANI Table
	Supplement Table 4. ANI Genomic comparison between S. acidaminiphila SUNEO and other members of Stenotrophomonas species
		S. acidaminiphila ZAC14D2_NAIMI4_2	S. acidaminiphila JCM 13310	S. acidaminiphila SUNEO	S. nitritireducens DSM 12575	S. daejeonensis JCM 16244	S. pictorum JCM 9942	S. humi DSM 18929	S. terrae DSM 18941	S. rhizophila DSM 14405	S. maltophilia K279a	S. pavanii DSM 25135	S. chelatiphaga DSM 21508	S. panacihumi JCM 16536	S. ginsengisoli DSM 24757	S. koreensis DSM 17805
	S. acidaminiphila ZAC14D2_NAIMI4_2		98.594	92.9425	89.8598	86.2964	83.4792	82.1376	82.0815	80.6508	80.6412	80.3789	79.6577	79.823	78.1328	77.8424
	S. acidaminiphila JCM 13310	98.594		92.8948	89.9715	86.5307	83.5318	82.1085	82.1458	80.5975	80.6236	80.5681	79.7531	79.6118	77.9783	77.8692
	S. acidaminiphila SUNEO	92.9425	92.8948		89.7707	86.603	83.4865	82.2693	82.3029	80.8506	80.5764	80.5739	79.9109	79.8352	78.1792	78.0915
	S. nitritireducens DSM 12575	89.8598	89.9715	89.7707		87.0075	84.1118	82.4761	82.5587	80.5959	80.4739	80.4964	79.8674	79.8772	78.012	78.0338
	S. daejeonensis JCM 16244	86.2964	86.5307	86.603	87.0075		83.4065	82.4429	82.3502	80.5813	80.4358	80.501	79.8036	80.1955	78.0608	78.0985
	S. pictorum JCM 9942	83.4792	83.5318	83.4865	84.1118	83.4065		83.3697	83.846	80.3116	80.0573	79.9892	79.375	78.8947	78.0201	77.74
	S. humi DSM 18929	82.1376	82.1085	82.2693	82.4761	82.4429	83.3697		83.5117	79.5201	78.9687	78.6954	78.5185	77.8832	76.8457	76.5957
	S. terrae DSM 18941	82.0815	82.1458	82.3029	82.5587	82.3502	83.846	83.5117		79.3437	78.8907	79.122	78.3602	77.7676	77.0965	77.0799
	S. rhizophila DSM 14405	80.6508	80.5975	80.8506	80.5959	80.5813	80.3116	79.5201	79.3437		81.729	81.6343	81.3234	79.2111	77.1614	77.0125
	S. maltophilia K279a	80.6412	80.6236	80.5764	80.4739	80.4358	80.0573	78.9687	78.8907	81.729		91.229	82.2917	79.0085	77.1378	76.8051
	S. pavanii DSM 25135	80.3789	80.5681	80.5739	80.4964	80.501	79.9892	78.6954	79.122	81.6343	91.229		82.1714	78.8614	76.9643	76.951
	S. chelatiphaga DSM 21508	79.6577	79.7531	79.9109	79.8674	79.8036	79.375	78.5185	78.3602	81.3234	82.2917	82.1714		78.7619	76.6333	76.6982
	S. panacihumi JCM 16536	79.823	79.6118	79.8352	79.8772	80.1955	78.8947	77.8832	77.7676	79.2111	79.0085	78.8614	78.7619		76.633	76.2934
	S. ginsengisoli DSM 24757	78.1328	77.9783	78.1792	78.012	78.0608	78.0201	76.8457	77.0965	77.1614	77.1378	76.9643	76.6333	76.633		84.5352
	S. koreensis DSM 17805	77.8424	77.8692	78.0915	78.0338	78.0985	77.74	76.5957	77.0799	77.0125	76.8051	76.951	76.6982	76.2934	84.5352
